# Supplementary material for: Evolutionary Relationships and Divergence of Filamin Gene Family Involved in Development and Stress in Cotton (Gossypium hirsutum L.)
Source: Genes (Basel). 2022 Dec 8;13(12):2313. doi: 10.3390/genes13122313 (PMC9777546; doi:10.3390/genes13122313)
Supplement: Supplementary file 1 [file genes-13-02313-s001.zip]

Archive with 12 entries (10 files):
- genes-2056137-supplementary/
- genes-2056137-supplementary/Supplementary Materials/
- genes-2056137-supplementary/Supplementary Materials/Figure S1.tif
- genes-2056137-supplementary/Supplementary Materials/Figure S2.tif
- genes-2056137-supplementary/Supplementary Materials/Figure S3.tif
- genes-2056137-supplementary/Supplementary Materials/Figure S4.tif
- genes-2056137-supplementary/Supplementary Materials/Figure S5.tif
- genes-2056137-supplementary/Supplementary Materials/Table S1.xlsx
- genes-2056137-supplementary/Supplementary Materials/Table S2.xlsx
- genes-2056137-supplementary/Supplementary Materials/Table S3.xlsx
- genes-2056137-supplementary/Supplementary Materials/Table S4.xlsx
- genes-2056137-supplementary/Supplementary Materials/Table S5.xlsx
