# Supplementary material for: Evolutionary Relationships and Divergence of Filamin Gene Family Involved in Development and Stress in Cotton (Gossypium hirsutum L.)
Source: Genes (Basel). 2022 Dec 8;13(12):2313. doi: 10.3390/genes13122313 (PMC9777546; doi:10.3390/genes13122313)
Supplement: Supplementary file 1 [file genes-13-02313-s001.zip › genes-2056137-supplementary/Supplementary Materials/Table S1.xlsx]

## Sheet: mw.pi
Table S1 Basic information of 54 Filamin genes in 23 plant species
Protein Id	ISOELETRIC POINT(PI)	Molecular Weight(Da)	Gravy	Subcellular Localization
Zosma05g14790	8.73	159432	-1.118	OuterMembrane
VIT_204s0159g00020	9.85	101091	-0.909	Extracellular,OuterMembrane,Periplasmic
Thecc04G196200	10.38	110934	-1.065	Extracellular,OuterMembrane
Solyc09g092250	10.36	209589	-1.024	Extracellular,OuterMembrane
Solyc01g066510	5.08	123907	0.03	OuterMembrane
Sobic003G108700	9.94	84556.8	-0.873	Extracellular,OuterMembrane,Periplasmic
Sobic002G206900	6.24	106278	-0.081	OuterMembrane
Pp3c24_4280V3	9.75	137234	-1.199	Extracellular,OuterMembrane,Periplasmic
Pp3c8_5960V3	9.58	113888	-0.822	Extracellular,OuterMembrane,Periplasmic
Potri017G058300	10.17	104952	-1.131	Extracellular,OuterMembrane,Periplasmic
Potri007G124900	5.11	125169	-0.058	Extracellular,OuterMembrane,Periplasmic
Potri001G319000	10.04	105153	-0.986	Extracellular,OuterMembrane,Periplasmic
Pahal5G437200	9.8	91707.1	-1.027	Extracellular,OuterMembrane,Periplasmic
Pahal2G270300	5.62	121345	-0.106	OuterMembrane
LOC_Os09g25650	6.44	119872	-0.003	OuterMembrane
LOC_Os01g01150	9.56	106323	-1.015	Extracellular,OuterMembrane,Periplasmic
KQL03978	9.89	90671.1	-0.992	Extracellular,OuterMembrane,Periplasmic
KQL03977	9.89	90671.1	-0.992	Extracellular,OuterMembrane,Periplasmic
GSMUA_Achr9P13470_001	5.13	114640	0.049	OuterMembrane
GSMUA_Achr6P27700_001	9.19	128834	-0.912	Extracellular,OuterMembrane
Gorai011G153100	10.27	102852	-1.033	Extracellular,OuterMembrane
Gorai005G061500	5.01	116278	0.004	OuterMembrane
Gorai005G028400	10.49	115285	-1.019	Extracellular,OuterMembrane
Glyma15G192400	4.97	103237	-0.053	OuterMembrane
Glyma09G042600	5.16	120356	-0.057	OuterMembrane
Glyma08G109600	9.96	106642	-1.057	Extracellular,OuterMembrane
Glyma05G152900	9.9	107448	-1.008	Extracellular,OuterMembrane
evm_27modelAmTr_v1.0_scaffold00013239	9.91	70329.2	-0.699	Extracellular,Periplasmic
Cre16g672150	10.06	77852.2	-1.057	Extracellular,OuterMembrane
Bradi2g03701	9.8	84767.1	-0.92	Extracellular,OuterMembrane,Periplasmic
AT5G49150	4.96	100588	0.058	OuterMembrane
AT3G23900	10.1	108793	-1.159	Extracellular,OuterMembrane
Aqcoe2G407100	9.63	105969	-1.035	Extracellular,OuterMembrane
Aqcoe2G290100	5.22	125621	-0.074	OuterMembrane
Aco016105	9.63	127876	-1.035	Extracellular,OuterMembrane
Aco011592	5.18	121119	-0.015	OuterMembrane
416480	4.93	149241	-0.04	OuterMembrane
412212	6.05	123830	0.171	Extracellular,OuterMembrane
407438	4.57	193114	0.184	OuterMembrane
GH_D10G1496	10.24	102815	-1.035	Extracellular,OuterMembrane,Periplasmic
GH_D02G0539	4.89	119381	0.001	OuterMembrane
GH_D02G0235	10.57	109858	-1.103	Extracellular,OuterMembrane
GH_A10G1391	10.48	97942.2	-0.997	Extracellular,OuterMembrane,Periplasmic
GH_A02G0519	4.96	118958	0.026	OuterMembrane
GH_A02G0216	10.67	110129	-1.115	OuterMembrane
GB_D10G1483	10.2	102833	-1.031	Extracellular,OuterMembrane,Periplasmic
GB_D02G0547	4.94	116222	0.027	OuterMembrane
GB_D02G0238	10.54	109938	-1.105	Extracellular,OuterMembrane
GB_A10G1460	10.32	105225	-1.023	Extracellular,OuterMembrane,Periplasmic
GB_A02G0520	4.96	118986	0.027	OuterMembrane
GB_A02G0221	10.65	110216	-1.13	Extracellular,OuterMembrane
Ga10G1534	10.41	103343	-0.918	Extracellular,OuterMembrane,Periplasmic
Ga10G0336	5.01	116403	0.031	OuterMembrane
Ga03G0238	10.66	110272	-1.129	Extracellular,OuterMembrane
