# Supplementary material for: Evolutionary Relationships and Divergence of Filamin Gene Family Involved in Development and Stress in Cotton (Gossypium hirsutum L.)
Source: Genes (Basel). 2022 Dec 8;13(12):2313. doi: 10.3390/genes13122313 (PMC9777546; doi:10.3390/genes13122313)
Supplement: Supplementary file 1 [file genes-13-02313-s001.zip › genes-2056137-supplementary/Supplementary Materials/Table S2.xlsx]

## Sheet: Sheet1
Table S2 Orthologous/paralogous gene pairs in three cotton species
Gene ID	Gene ID
GH_D10G1496.1	Gorai.011G153100.1
GH_A10G1391.1	GH_D10G1496.1
Ga03G0238.1	GH_D10G1496.1
Ga10G1534.1	GH_D10G1496.1
Ga03G0238.1	GH_D10G1496.1
GH_A10G1391.1	Gorai.011G153100.1
GH_D10G1496.1	Gorai.011G153100.1
Gorai.005G028400.1	Gorai.011G153100.1
Ga10G1534.1	Gorai.011G153100.1
GH_A10G1391.1	GH_D10G1496.1
GH_A10G1391.1	Gorai.011G153100.1
Ga03G0238.1	GH_A10G1391.1
Ga10G1534.1	GH_A10G1391.1
Ga10G1534.1	GH_A10G1391.1
Ga10G1534.1	GH_D10G1496.1
Ga10G1534.1	Gorai.011G153100.1
Ga03G0238.1	GH_D02G0235.1
GH_A02G0216.1	GH_D02G0235.1
GH_D02G0235.1	Gorai.005G028400.1
Ga03G0238.1	Gorai.005G028400.1
GH_A02G0216.1	Gorai.005G028400.1
GH_D02G0235.1	Gorai.005G028400.1
Gorai.005G028400.1	Gorai.011G153100.1
GH_A02G0216.1	GH_D02G0235.1
GH_A02G0216.1	Gorai.005G028400.1
Ga03G0238.1	GH_A02G0216.1
Ga03G0238.1	GH_A02G0216.1
GH_A02G0216.1	GH_D02G0235.1
GH_A02G0216.1	Gorai.005G028400.1
Ga03G0238.1	GH_A02G0216.1
Ga03G0238.1	GH_A10G1391.1
Ga03G0238.1	GH_D02G0235.1
Ga03G0238.1	GH_D10G1496.1
Ga03G0238.1	Gorai.005G028400.1
Ga10G0336.1	Gorai.005G061500.1
GH_A02G0519.1	Gorai.005G061500.1
GH_D02G0539.1	Gorai.005G061500.1
Ga10G0336.1	GH_D02G0539.1
GH_A02G0519.1	GH_D02G0539.1
GH_D02G0539.1	Gorai.005G061500.1
Ga10G0336.1	Gorai.005G061500.1
Ga10G0336.1	GH_A02G0519.1
Ga10G0336.1	GH_D02G0539.1
Ga10G0336.1	Gorai.005G061500.1
GH_A02G0519.1	GH_D02G0539.1
GH_A02G0519.1	Gorai.005G061500.1
Ga10G0336.1	GH_A02G0519.1
