# Supplementary material for: Evolutionary Relationships and Divergence of Filamin Gene Family Involved in Development and Stress in Cotton (Gossypium hirsutum L.)
Source: Genes (Basel). 2022 Dec 8;13(12):2313. doi: 10.3390/genes13122313 (PMC9777546; doi:10.3390/genes13122313)
Supplement: Supplementary file 1 [file genes-13-02313-s001.zip › genes-2056137-supplementary/Supplementary Materials/Table S3.xlsx]

## Sheet: Sheet1
Table S3 Analysis of cis-elements in upland cotton
Gene ID	Cis-elements name	Functions of cis-elements	Binding sequence	Posistion	Classification
GH_A02G0216.1	MYC	Dehydration reaction	CATTTG	699	Stress
GH_A02G0216.1	MYC	Dehydration reaction	CATGTG	1033	Stress
GH_A02G0216.1	MYC	Dehydration reaction	CATTTG	1425	Stress
GH_A02G0216.1	MYC	Dehydration reaction	CATTTG	1722	Stress
GH_A02G0216.1	ACE	light responsiveness	CTAACGTATT	1735	Growth and development class
GH_A02G0216.1	W box	Wound response element	TTGACC	527	Stress
GH_A02G0216.1	W box	Wound response element	TTGACC	1049	Stress
GH_A02G0216.1	W box	Wound response element	TTGACC	1461	Stress
GH_A02G0216.1	CGTCA-motif	MeJA-responsiveness	CGTCA	605	hormone
GH_A02G0216.1	Box 4	light responsiveness	ATTAAT	365	Growth and development class
GH_A02G0216.1	Box 4	light responsiveness	ATTAAT	897	Growth and development class
GH_A02G0216.1	Box 4	light responsiveness	ATTAAT	914	Growth and development class
GH_A02G0216.1	G-Box	light responsiveness	CACGTT	1356	Growth and development class
GH_A02G0216.1	Sp1	light responsive element	GGGCGG	1563	Growth and development class
GH_A02G0216.1	as-1	Salicylic acid response element	TGACG	605	hormone
GH_A02G0216.1	P-box	gibberellin-responsive element	CCTTTTG	336	hormone
GH_A02G0216.1	WUN-motif	Wound response element	CCATTTCAA	1908	Stress
GH_A02G0216.1	MRE	light responsiveness	AACCTAA	1982	Growth and development class
GH_A02G0216.1	GT1-motif	light responsive	GGTTAA	124	Growth and development class
GH_A02G0216.1	GT1-motif	light responsive	GGTTAA	1189	Growth and development class
GH_A02G0216.1	GT1-motif	light responsive	GGTTAAT	1348	Growth and development class
GH_A02G0216.1	GT1-motif	light responsive	GGTTAA	1349	Growth and development class
GH_A02G0216.1	TCCC-motif	light responsive element	TCTCCCT	1747	Growth and development class
GH_A02G0216.1	TGACG-motif	MeJA-responsiveness	TGACG	605	hormone
GH_A02G0216.1	AAGAA-motif	abscisic acid responsiveness	gGTAAAGAAA	169	hormone
GH_A02G0216.1	AAGAA-motif	abscisic acid responsiveness	gGTAAAGAAA	373	hormone
GH_A02G0216.1	AAGAA-motif	abscisic acid responsiveness	gGTAAAGAAA	435	hormone
GH_A02G0216.1	ABRE	abscisic acid responsiveness	ACGTG	1357	hormone
GH_A02G0216.1	TC-rich repeats	defense and stress responsiveness	GTTTTCTTAC	1635	Stress
GH_A02G0216.1	TCT-motif	light responsive element	TCTTAC	1639	Growth and development class
GH_A02G0519.1	Box 4	light responsiveness	ATTAAT	77	Growth and development class
GH_A02G0519.1	Box 4	light responsiveness	ATTAAT	81	Growth and development class
GH_A02G0519.1	Box 4	light responsiveness	ATTAAT	925	Growth and development class
GH_A02G0519.1	Box 4	light responsiveness	ATTAAT	942	Growth and development class
GH_A02G0519.1	Box 4	light responsiveness	ATTAAT	965	Growth and development class
GH_A02G0519.1	CGTCA-motif	MeJA-responsiveness	CGTCA	324	hormone
GH_A02G0519.1	CGTCA-motif	MeJA-responsiveness	CGTCA	390	hormone
GH_A02G0519.1	CGTCA-motif	MeJA-responsiveness	CGTCA	752	hormone
GH_A02G0519.1	CGTCA-motif	MeJA-responsiveness	CGTCA	1604	hormone
GH_A02G0519.1	CGTCA-motif	MeJA-responsiveness	CGTCA	1802	hormone
GH_A02G0519.1	MBS	drought-inducibility	CAACTG	1703	Stress
GH_A02G0519.1	W box	Wound response element	TTGACC	1481	stress
GH_A02G0519.1	MYB	Auxin reaction element	TAACCA	658	hormone
GH_A02G0519.1	MYB	Auxin reaction element	CAACCA	777	hormone
GH_A02G0519.1	Myb	Dehydration reaction	CAACTG	1703	Stress
GH_A02G0519.1	G-Box	light responsiveness	CACGTT	421	Growth and development class
GH_A02G0519.1	G-Box	light responsiveness	CACGTG	1755	Growth and development class
GH_A02G0519.1	LTR	low-temperature responsiveness	CCGAAA	219	Stress
GH_A02G0519.1	chs-CMA1a	light responsive	TTACTTAA	1562	Growth and development class
GH_A02G0519.1	MYB recognition site	Auxin reaction element	CCGTTG	1623	hormone
GH_A02G0519.1	MYC	Dehydration reaction	CATTTG	234	Stress
GH_A02G0519.1	MYC	Dehydration reaction	CATTTG	1422	Stress
GH_A02G0519.1	as-1	Salicylic acid response element	TGACG	324	hormone
GH_A02G0519.1	as-1	Salicylic acid response element	TGACG	390	hormone
GH_A02G0519.1	as-1	Salicylic acid response element	TGACG	752	hormone
GH_A02G0519.1	as-1	Salicylic acid response element	TGACG	1604	hormone
GH_A02G0519.1	as-1	Salicylic acid response element	TGACG	1802	hormone
GH_A02G0519.1	WUN-motif	Wound response element	AAATTACT	1565	Stress
GH_A02G0519.1	ABRE4	abscisic acid responsiveness	CACGTA	454	hormone
GH_A02G0519.1	AE-box	light responsiveness	AGAAACAA	18	Growth and development class
GH_A02G0519.1	AuxRR-core	auxin responsiveness	GGTCCAT	1022	hormone
GH_A02G0519.1	Myc	Dehydration reaction	TCTCTTA	761	Stress
GH_A02G0519.1	Myc	Dehydration reaction	TCTCTTA	1558	Stress
GH_A02G0519.1	MRE	light responsiveness	AACCTAA	624	Growth and development class
GH_A02G0519.1	MRE	light responsiveness	AACCTAA	1246	Growth and development class
GH_A02G0519.1	G-box	light responsiveness	TACGTG	454	Growth and development class
GH_A02G0519.1	G-box	light responsiveness	CACGTC	753	Growth and development class
GH_A02G0519.1	G-box	light responsiveness	tgACACGTGGCA	1752	Growth and development class
GH_A02G0519.1	G-box	light responsiveness	ACACGTGT	1754	Growth and development class
GH_A02G0519.1	G-box	light responsiveness	CACGTG	1755	Growth and development class
GH_A02G0519.1	O2-site	zein metabolism regulation	GATGA(C/T)(A/G)TG(A/G)	766	Growth and development class
GH_A02G0519.1	ARE	anaerobic induction	AAACCA	1123	Growth and development class
GH_A02G0519.1	ARE	anaerobic induction	AAACCA	1376	Growth and development class
GH_A02G0519.1	GT1-motif	light responsive	GGTTAA	741	Growth and development class
GH_A02G0519.1	GT1-motif	light responsive	GGTTAA	1292	Growth and development class
GH_A02G0519.1	MYB-like sequence	Auxin reaction element	TAACCA	658	hormone
GH_A02G0519.1	ABRE	abscisic acid responsiveness	ACGTG	421	hormone
GH_A02G0519.1	ABRE	abscisic acid responsiveness	ACGTG	455	hormone
GH_A02G0519.1	ABRE	abscisic acid responsiveness	ACGTG	754	hormone
GH_A02G0519.1	ABRE	abscisic acid responsiveness	GACACGTGGC	1753	hormone
GH_A02G0519.1	ABRE	abscisic acid responsiveness	CACGTG	1755	hormone
GH_A02G0519.1	ABRE	abscisic acid responsiveness	ACGTG	1756	hormone
GH_A02G0519.1	3-AF1 binding site	light responsive element	TAAGAGAGGAA	761	Growth and development class
GH_A02G0519.1	GCN4_motif	endosperm expression	TGAGTCA	185	Growth and development class
GH_A02G0519.1	GCN4_motif	endosperm expression	TGAGTCA	993	Growth and development class
GH_A02G0519.1	TGACG-motif	MeJA-responsiveness	TGACG	324	hormone
GH_A02G0519.1	TGACG-motif	MeJA-responsiveness	TGACG	390	hormone
GH_A02G0519.1	TGACG-motif	MeJA-responsiveness	TGACG	752	hormone
GH_A02G0519.1	TGACG-motif	MeJA-responsiveness	TGACG	1604	hormone
GH_A02G0519.1	TGACG-motif	MeJA-responsiveness	TGACG	1802	hormone
GH_A10G1391.1	AAGAA-motif	abscisic acid responsiveness	GAAAGAA	892	hormone
GH_A10G1391.1	TGACG-motif	MeJA-responsiveness	TGACG	964	hormone
GH_A10G1391.1	as-1	Salicylic acid response element	TGACG	964	hormone
GH_A10G1391.1	TCT-motif	light responsive element	TCTTAC	374	Growth and development class
GH_A10G1391.1	MYB-like sequence	Auxin reaction element	TAACCA	909	hormone
GH_A10G1391.1	MYB-like sequence	Auxin reaction element	TAACCA	1043	hormone
GH_A10G1391.1	I-box	light responsive	cGATAAGGCG	850	Growth and development class
GH_A10G1391.1	MYC	Dehydration reaction	CATTTG	676	Stress
GH_A10G1391.1	MYC	Dehydration reaction	CATTTG	1059	Stress
GH_A10G1391.1	MYC	Dehydration reaction	CATTTG	1177	Stress
GH_A10G1391.1	W box	Wound response element	TTGACC	394	Stress
GH_A10G1391.1	CGTCA-motif	MeJA-responsiveness	CGTCA	964	hormone
GH_A10G1391.1	Box 4	light responsiveness	ATTAAT	25	Growth and development class
GH_A10G1391.1	Box 4	light responsiveness	ATTAAT	537	Growth and development class
GH_A10G1391.1	Box 4	light responsiveness	ATTAAT	669	Growth and development class
GH_A10G1391.1	MYB	Auxin reaction element	TAACCA	909	hormone
GH_A10G1391.1	MYB	Auxin reaction element	TAACCA	1043	hormone
GH_A10G1391.1	Myb	Dehydration reaction	TAACTG	65	Stress
GH_D02G0235.1	TGACG-motif	MeJA-responsiveness	TGACG	54	hormone
GH_D02G0235.1	TGACG-motif	MeJA-responsiveness	TGACG	605	hormone
GH_D02G0235.1	Box III	light responsiveness	atCATTTTCACt	1043	Growth and development class
GH_D02G0235.1	ABRE	abscisic acid responsiveness	ACGTG	56	hormone
GH_D02G0235.1	ABRE	abscisic acid responsiveness	CACGTG	73	hormone
GH_D02G0235.1	ABRE	abscisic acid responsiveness	ACGTG	74	hormone
GH_D02G0235.1	ABRE	abscisic acid responsiveness	ACGTG	603	hormone
GH_D02G0235.1	TC-rich repeats	defense and stress responsiveness	GTTTTCTTAC	1635	Stress
GH_D02G0235.1	MYB-like sequence	Auxin reaction element	TAACCA	835	hormone
GH_D02G0235.1	WRE3	Wound response element	CCACCT	664	Stress
GH_D02G0235.1	TCT-motif	light responsive element	TCTTAC	1639	Growth and development class
GH_D02G0235.1	GT1-motif	light responsive	GGTTAA	20	Growth and development class
GH_D02G0235.1	GT1-motif	light responsive	GTGTGTGAA	578	Growth and development class
GH_D02G0235.1	GT1-motif	light responsive	GGTTAA	836	Growth and development class
GH_D02G0235.1	ARE	anaerobic induction	AAACCA	26	Growth and development class
GH_D02G0235.1	ARE	anaerobic induction	AAACCA	922	Growth and development class
GH_D02G0235.1	O2-site	zein metabolism regulation	GTTGACGTGA	52	Growth and development class
GH_D02G0235.1	MRE	light responsiveness	AACCTAA	760	Growth and development class
GH_D02G0235.1	MRE	light responsiveness	AACCTAA	1981	Growth and development class
GH_D02G0235.1	G-box	light responsiveness	CACGTC	55	Growth and development class
GH_D02G0235.1	G-box	light responsiveness	CACGTG	73	Growth and development class
GH_D02G0235.1	G-box	light responsiveness	CACGTC	603	Growth and development class
GH_D02G0235.1	HD-Zip 1	transcription factor	CAAT(A/T)ATTG	1901	Stress
GH_D02G0235.1	TCCC-motif	light responsive element	TCTCCCT	1747	Growth and development class
GH_D02G0235.1	Sp1	light responsive element	GGGCGG	1552	Growth and development class
GH_D02G0235.1	WUN-motif	Wound response element	TTATTACAT	792	Stress
GH_D02G0235.1	GATA-motif	light responsive	AAGATAAGATT	715	Growth and development class
GH_D02G0235.1	as-1	Salicylic acid response element	TGACG	54	hormone
GH_D02G0235.1	as-1	Salicylic acid response element	TGACG	605	hormone
GH_D02G0235.1	MYC	Dehydration reaction	CATGTG	474	Stress
GH_D02G0235.1	MYC	Dehydration reaction	CATTTG	730	Stress
GH_D02G0235.1	MYC	Dehydration reaction	CATGTG	971	Stress
GH_D02G0235.1	MYC	Dehydration reaction	CATTTG	1415	Stress
GH_D02G0235.1	MYC	Dehydration reaction	CATTTG	1722	Stress
GH_D02G0235.1	ACE	light responsiveness	CTAACGTATT	1735	Growth and development class
GH_D02G0235.1	Myb	Dehydration reaction	TAACTG	952	Stress
GH_D02G0235.1	Myb	Dehydration reaction	CAACTG	1244	Stress
GH_D02G0235.1	G-Box	light responsiveness	CACGTG	73	Growth and development class
GH_D02G0235.1	MYB	Auxin reaction element	TAACCA	835	hormone
GH_D02G0235.1	MYB	Auxin reaction element	CAACCA	1218	hormone
GH_D02G0235.1	W box	Wound response element	TTGACC	1221	Stress
GH_D02G0235.1	W box	Wound response element	TTGACC	1451	Stress
GH_D02G0235.1	MBS	drought-inducibility	CAACTG	1244	Stress
GH_D02G0235.1	Box 4	light responsiveness	ATTAAT	343	Growth and development class
GH_D02G0235.1	Box 4	light responsiveness	ATTAAT	683	Growth and development class
GH_D02G0235.1	Box 4	light responsiveness	ATTAAT	712	Growth and development class
GH_D02G0235.1	Box 4	light responsiveness	ATTAAT	769	Growth and development class
GH_D02G0235.1	Box 4	light responsiveness	ATTAAT	867	Growth and development class
GH_D02G0235.1	CGTCA-motif	MeJA-responsiveness	CGTCA	54	hormone
GH_D02G0235.1	CGTCA-motif	MeJA-responsiveness	CGTCA	605	hormone
GH_D02G0539.1	GA-motif	light responsiveness	ATAGATAA	1234	Growth and development class
GH_D02G0539.1	I-box	light responsive	GTATAAGGCC	1389	Growth and development class
GH_D02G0539.1	O2-site	zein metabolism regulation	GATGA(C/T)(A/G)TG(A/G)	692	Growth and development class
GH_D02G0539.1	ARE	anaerobic induction	AAACCA	1037	Growth and development class
GH_D02G0539.1	GT1-motif	light responsiveness	GGTTAA	1340	Growth and development class
GH_D02G0539.1	GT1-motif	light responsiveness	GGTTAA	1500	Growth and development class
GH_D02G0539.1	G-box	light responsiveness	CACGTC	621	Growth and development class
GH_D02G0539.1	G-box	light responsiveness	CACGTG	679	Growth and development class
GH_D02G0539.1	G-box	light responsiveness	tgACACGTGGCA	1770	Growth and development class
GH_D02G0539.1	G-box	light responsiveness	ACACGTGT	1772	Growth and development class
GH_D02G0539.1	G-box	light responsiveness	CACGTG	1773	Growth and development class
GH_D02G0539.1	Myc	Dehydration reaction	TCTCTTA	687	Stress
GH_D02G0539.1	Myc	Dehydration reaction	TCTCTTA	1577	Stress
GH_D02G0539.1	AuxRR-core	auxin responsiveness	GGTCCAT	939	hormone
GH_D02G0539.1	AAGAA-motif	abscisic acid responsiveness	GAAAGAA	290	hormone
GH_D02G0539.1	TCA-element	salicylic acid responsiveness	CCATCTTTTT	342	hormone
GH_D02G0539.1	TGACG-motif	MeJA-responsiveness	TGACG	118	hormone
GH_D02G0539.1	TGACG-motif	MeJA-responsiveness	TGACG	1623	hormone
GH_D02G0539.1	TGACG-motif	MeJA-responsiveness	TGACG	1820	hormone
GH_D02G0539.1	GCN4_motif	endosperm expression	TGAGTCA	910	Growth and development class
GH_D02G0539.1	3-AF1 binding site	light responsive element	TAAGAGAGGAA	687	Growth and development class
GH_D02G0539.1	WRE3	Wound response element	CCACCT	346	Stress
GH_D02G0539.1	ABRE	abscisic acid responsiveness	ACGTG	621	hormone
GH_D02G0539.1	ABRE	abscisic acid responsiveness	CACGTG	679	hormone
GH_D02G0539.1	ABRE	abscisic acid responsiveness	ACGTG	680	hormone
GH_D02G0539.1	ABRE	abscisic acid responsiveness	GACACGTGGC	1771	hormone
GH_D02G0539.1	ABRE	abscisic acid responsiveness	CACGTG	1773	hormone
GH_D02G0539.1	ABRE	abscisic acid responsiveness	ACGTG	1774	hormone
GH_D02G0539.1	MYB recognition site	Auxin reaction element	CCGTTG	1642	hormone
GH_D02G0539.1	chs-CMA1a	light responsive	TTACTTAA	1581	Growth and development class
GH_D02G0539.1	Myb	Dehydration reaction	CAACTG	52	Stress
GH_D02G0539.1	Myb	Dehydration reaction	CAACTG	1721	Stress
GH_D02G0539.1	G-Box	light responsiveness	CACGTG	679	Growth and development class
GH_D02G0539.1	G-Box	light responsiveness	CACGTG	1773	Growth and development class
GH_D02G0539.1	LTR	light responsiveness	CCGAAA	205	Growth and development class
GH_D02G0539.1	CGTCA-motif	MeJA-responsiveness	CGTCA	118	hormone
GH_D02G0539.1	CGTCA-motif	MeJA-responsiveness	CGTCA	1623	hormone
GH_D02G0539.1	CGTCA-motif	MeJA-responsiveness	CGTCA	1820	hormone
GH_D02G0539.1	Box 4	light responsiveness	ATTAAT	429	Growth and development class
GH_D02G0539.1	Box 4	light responsiveness	ATTAAT	859	Growth and development class
GH_D02G0539.1	Box 4	light responsiveness	ATTAAT	882	Growth and development class
GH_D02G0539.1	MBS	drought-inducibility	CAACTG	52	Stress
GH_D02G0539.1	MBS	drought-inducibility	CAACTG	1721	Stress
GH_D02G0539.1	MYB	Auxin reaction element	CAACCA	703	hormone
GH_D02G0539.1	Box II	light responsiveness	TGGTAATAA	570	Growth and development class
GH_D02G0539.1	AE-box	light responsiveness	AGAAACAA	766	Growth and development class
GH_D02G0539.1	WUN-motif	Wound response element	AAATTACT	1584	Stress
GH_D02G0539.1	as-1	Salicylic acid response element	TGACG	118	hormone
GH_D02G0539.1	as-1	Salicylic acid response element	TGACG	1623	hormone
GH_D02G0539.1	as-1	Salicylic acid response element	TGACG	1820	hormone
GH_D10G1496.1	MYB-like sequence	Auxin reaction element	TAACCA	380	hormone
GH_D10G1496.1	MYB-like sequence	Auxin reaction element	TAACCA	1397	hormone
GH_D10G1496.1	MYB-like sequence	Auxin reaction element	TAACCA	1533	hormone
GH_D10G1496.1	TCT-motif	light responsiveness	TCTTAC	871	Growth and development class
GH_D10G1496.1	ABRE	abscisic acid responsiveness	ACGTG	529	hormone
GH_D10G1496.1	AAGAA-motif	abscisic acid responsiveness	GAAAGAA	1380	hormone
GH_D10G1496.1	GT1-motif	light responsive	GGTTAA	379
GH_D10G1496.1	ARE	anaerobic induction	AAACCA	60
GH_D10G1496.1	ARE	anaerobic induction	AAACCA	659	Growth and development class
GH_D10G1496.1	ARE	anaerobic induction	AAACCA	1307	Growth and development class
GH_D10G1496.1	I-box	light responsiveness	atGATAAGGTC	761	Growth and development class
GH_D10G1496.1	MRE	light responsiveness	AACCTAA	1536	Growth and development class
GH_D10G1496.1	G-box	light responsiveness	TACGTG	529	Growth and development class
GH_D10G1496.1	AT1-motif	light responsive	AATTATTTTTTATT	1488	Growth and development class
GH_D10G1496.1	ABRE4	abscisic acid responsiveness	CACGTA	529	hormone
GH_D10G1496.1	MYB	Auxin reaction element	TAACCA	380	hormone
GH_D10G1496.1	MYB	Auxin reaction element	TAACCA	1397	hormone
GH_D10G1496.1	MYB	Auxin reaction element	TAACCA	1533	hormone
GH_D10G1496.1	Box 4	light responsiveness	ATTAAT	284	Growth and development class
GH_D10G1496.1	Box 4	light responsiveness	ATTAAT	294	Growth and development class
GH_D10G1496.1	Box 4	light responsiveness	ATTAAT	338	Growth and development class
GH_D10G1496.1	Box 4	light responsiveness	ATTAAT	389	Growth and development class
GH_D10G1496.1	Box 4	light responsiveness	ATTAAT	470	Growth and development class
GH_D10G1496.1	Box 4	light responsiveness	ATTAAT	512	Growth and development class
GH_D10G1496.1	Box 4	light responsiveness	ATTAAT	1034	Growth and development class
GH_D10G1496.1	Box 4	light responsiveness	ATTAAT	1156	Growth and development class
GH_D10G1496.1	W box	Wound response element	TTGACC	896	stress
GH_D10G1496.1	MYC	Dehydration reaction	CATGTG	1298	stress
GH_D10G1496.1	MYC	Dehydration reaction	CATTTG	1549	stress
GH_D10G1496.1	MYC	Dehydration reaction	CATTTG	1619	stress
GH_D10G1496.1	MYC	Dehydration reaction	CATTTG	1666	stress
GH_D10G1496.1	chs-CMA1a	light responsive	TTACTTAA	867	Growth and development class
