# Supplementary material for: Evolutionary Relationships and Divergence of Filamin Gene Family Involved in Development and Stress in Cotton (Gossypium hirsutum L.)
Source: Genes (Basel). 2022 Dec 8;13(12):2313. doi: 10.3390/genes13122313 (PMC9777546; doi:10.3390/genes13122313)
Supplement: Supplementary file 1 [file genes-13-02313-s001.zip › genes-2056137-supplementary/Supplementary Materials/Table S4.xlsx]

## Sheet: Sheet1
Table S4 Expression values of Filamin genes of upland cotton in different tissues and different abiotic stress obtained from RNA-seq data
Geneid	TM1_root	TM1_stem	TM1_leaf	TM1_torus	TM1_epicalyx	TM1_sepal	TM1_petal	TM1_pistil	TM1_anther	TM1_0dpa_ovlue	TM1_1dpa_ovlue	TM1_3dpa_ovlue	TM1_5dpa_ovlue	TM1_10_dpa_ovlue	TM1_20_dpa_ovlue	TM1_10_dpa_fiber	TM1_20_dpa_fiber	TM1_25_dpa_fiber
GH_A02G0216	24.9322	19.3317	7.22973	17.8612	13.566	14.4792	10.5858	8.0985	9.8762	28.5336	30.788	21.3606	23.4281	32.0884	18.2193	11.3934	22.037	24.5112
GH_A02G0519	0.1197	0	0.0724	0.01005	0	0	0	0	0	0	0	0	0	0.0734	0	0	0	0.0917
GH_A10G1391	1.16617	1.22315	0.280467	0.53745	0.3151	0.503633	0.204067	0.2953	0.256833	0.666133	0.320067	0.69875	1.95793	2.35127	1.22433	1.257	1.3155	1.333
GH_D02G0235	22.7225	15.1492	5.13133	18.0058	10.3381	14.8132	12.5983	9.99095	11.6889	30.3924	34.3751	17.4787	20.8643	41.1405	18.0902	10.0415	26.19	24.0389
GH_D02G0539	0	0.16185	0.0730333	0.01005	0.213967	0.0449	0.0177667	0	0	0	0.0147	0	0	0.0161333	0.0166	0	0	0.0685
GH_D10G1496	0.6043	0.64	0.154067	0.874	0.361867	0.320167	0.363167	0.11795	0.252733	0.345133	0.13	1.69495	2.54857	3.81667	0.687167	2.4299	2.2381	0.9769
Geneid	TM1_0h	TM1_ck_12h	TM1_ck_1h	TM1_ck_24h	TM1_ck_3h	TM1_ck_6h	TM1_37C_12h	TM1_37C_1h	TM1_37C_24h	TM1_37C_3h	TM1_37C_6h	TM1_4C_12h	TM1_4C_1h	TM1_4C_24h	TM1_4C_3h	TM1_4C_6h	TM1_NaCl_12h	TM1_NaCl_1h	TM1_NaCl_24h	TM1_NaCl_3h	TM1_NaCl_6h	TM1_PEG_12h	TM1_PEG_1h	TM1_PEG_24h	TM1_PEG_3h	TM1_PEG_6h
GH_A02G0216	14.0427	10.7426	13.1311	18.1227	14.1625	13.6415	16.9098	10.4664	24.4669	17.2216	19.0085	8.78733	11.4267	6.91063	8.3236	10.5759	18.8447	38.9219	10.0455	14.2291	11.0546	19.5924	10.9707	15.2694	12.6091	12.7475
GH_A02G0519	0.0674333	0.1259	0.0849667	0.043	0.0652	0.0210667	0	0.0125667	0.00686667	0	0	0.0059	0.0285	0.00703333	0.0115667	0.0796333	0.0362	0	0	0.0216	0.0116667	0.162867	0	0.0111667	0.0394333	0.0166333
GH_A10G1391	0.2819	0.321867	0.299033	1.0678	0.5607	0.320667	0.2608	2.19547	0.676733	0.175933	0.174133	0.561733	0.479667	0.599867	0.146633	0.4185	1.0249	0.0139	0.409867	0.403133	0.455133	0.698333	0.380933	0.299	0.3022	0.3133
GH_D02G0235	15.0804	12.3428	13.346	23.1749	16.0709	18.3787	22.6623	13.9163	32.5034	17.8793	27.2052	10.7835	16.8494	8.75953	11.2652	13.0008	23.1949	57.4237	11.6874	14.6066	13.338	21.7824	13.4248	18.0274	13.3319	14.3808
GH_D02G0539	0	0.0394333	0	0.0107	0.0175667	0	0.00596667	0	0.0137	0	0.00586667	0	0	0	0	0	0.05245	0	0	0	0.0158667	0.0670667	0	0	0	0
GH_D10G1496	0.0855	0.0548667	0.0592	0.2867	0.130933	0.1149	0.133933	0.578533	0.108267	0.06	0.1025	0.2405	0.0869	0.1729	0.0982333	0.130933	0.14525	0.0198333	0.105467	0.0939333	0.112733	0.2436	0.0952	0.112133	0.101167	0.0447
