# Supplementary material for: Evolutionary Relationships and Divergence of Filamin Gene Family Involved in Development and Stress in Cotton (Gossypium hirsutum L.)
Source: Genes (Basel). 2022 Dec 8;13(12):2313. doi: 10.3390/genes13122313 (PMC9777546; doi:10.3390/genes13122313)
Supplement: Supplementary file 1 [file genes-13-02313-s001.zip › genes-2056137-supplementary/Supplementary Materials/Table S5.xlsx]

## Sheet: Sheet1
Table S5 The primers used for qRT-PCR in this study
GeneID	Fprimer	Rprimer
GH_A02G0216	TCAAAACACAGAAGGCGGTCCA	GCGCCTTCTATCACCGTGTCTC
GH_A02G0519	GCCAACGCAAGTGTTGTCGAAT	ACAAACTGTGGTGGAATGGTGAGT
GH_D02G0235	ATGGCGATAGAAGGCGATCACG	CAGCAGATCTTGACCTCGACCG
GH_D02G0539	TGTGTGACTAACGGGGACGAGA	ATTCCTGGCCGAAACTCGAAGG
GH_D10G1496	CTCGTTTCCAGCGAGACCGTAG	CGGGATGATCTCCTCACCTTTGG
GH_A10G1391	GGTCACCATCTACTTCCCGTGC	TGACATGGACCTTGACCTTCGC
Ghactin	AGGCACCTCTTAACCCTAAAGC	GGACAACGGAATCTCTCAGC
